# Supplementary material for: Anion and Cation Permeability of the Mouse TMEM16F Calcium-Activated Channel
Source: Int J Mol Sci. 2021 Aug 9;22(16):8578. doi: 10.3390/ijms22168578 (PMC8395294; doi:10.3390/ijms22168578)
Supplement: Supplementary file 1 [file ijms-22-08578-s001.zip]

Archive with 1 entries (1 files):
- ijms-1309263-supplementary.pdf
